# Supplementary material for: Structural Origin of the Fast Polymerization Rates and Monomer Universality of Pyrazole-Based Photoiniferters
Source: Molecules. 2025 Sep 10;30(18):3687. doi: 10.3390/molecules30183687 (PMC12472791; doi:10.3390/molecules30183687)
Supplement: Supplementary file 1 [file molecules-30-03687-s001.zip]

Archive with 1 entries (1 files):
- molecules-3855598-supplementary.pdf
